# Supplementary material for: Analysis of Streptococcus pneumoniae using Fourier-transformed infrared spectroscopy allows prediction of capsular serotype
Source: Eur J Clin Microbiol Infect Dis. 2019 Jul 9;38(10):1883–90. doi: 10.1007/s10096-019-03622-y (PMC6778537; doi:10.1007/s10096-019-03622-y)
Supplement: Supplementary file 1 — (XLSX 18 kb) [file 10096_2019_3622_MOESM1_ESM.xlsx]

## Sheet: Tabelle1
Supplementary table 1: classification of challenge strains with the PCV13 classification set and the PSV23 classification set; data stratified according to serotype;
Serotypes as determined by Quellung	PCV13/PSV23/ non-vaccine serotype	n	expected result with PCV13 classification set	expected result with PSV23 classification set	results PCV13 classification dataset (cut-off 0.2)	FT-IRS cluster (PCV13 classification set) concordant with Quellung - serotype	%	FT-IRS cluster (PCV13 classification set) concordant with Quellung - serogroup	FT-IRS cluster (PCV13 classification set) discordant with Quellung		results PSV23 classification dataset (cut-off 0.2)	FT-IRS cluster (PSV23 classification set) concordant with Quellung - serotype	%	FT-IRS cluster (PSV23 classification set) concordant with Quellung - serogroup	FT-IRS cluster (PSV23 classification set) discordant with Quellung
1	PCV13	7	1	1	1	7		0	0		1	7		0	0
3	PCV13	17	3	3	3/nm	14		0	3		3/nm	14		0	3
4	PCV13	4	4	4	4	4		0	0		4	4		0	0
5	PCV13	5	5	5	5	5		0	0		5	5		0	0
14	PCV13	4	14	14	14	4		0	0		14/15B	0		4	0
18C	PCV13	2	18C	18C	18C	2		0	0		18C	2		0	0
19A	PCV13	7	19A	19A	19A	7		0	0		19A	7		0	0
19F	PCV13	7	19F	19F	19F/nm	5		0	2		19F/nm	5		0	2
23F	PCV13	3	23F	23F	23F	3		0	0		23F	3		0	0
6A	PCV13	1	SG 6	SG 6	SG6	0		1	0		SG6	0		1	0
7F	PCV13	3	7F	7F	7F	3		0	0		7F	3		0	0
9V	PCV13	2	9V	9V	9V	2		0	0		9V	2		0	0
SUM PCV13		62				56	90.3226	1	5			52	83.871	5	5
2	PSV23 (not PCV13)	5	nm	2	nm	5		0	0		2	5		0	0
8	PSV23 (not PCV13)	5	nm	8	nm	5		0	0		8	5		0	0
20	PSV23 (not PCV13)	2	nm	20	nm	2		0	0		20	2		0	0
10A	PSV23 (not PCV13)	3	nm	10A	nm	3		0	0		10A	3		0	0
11A	PSV23 (not PCV13)	4	nm	11A	nm	4		0	0		11A	4		0	0
12F	PSV23 (not PCV13)	3	nm	12F	nm	3		0	0		12F	3		0	0
15B	PSV23 (not PCV13)	4	nm	15B	14	0		0	4		14/15B	0		4	0
17F	PSV23 (not PCV13)	2	nm	17F	nm	2		0	0		17F	2		0	0
22F	PSV23 (not PCV13)	6	nm	22F	nm	6		0	0		22F	6		0	0
33F	PSV23 (not PCV13)	3	nm	33F	nm	3		0	0		33F/10A	2		0	1
9N	PSV23 (not PCV13)	9	nm	9N	nm	9		0	0		9N/9V	8		1	0
SUM PSV23 (not PCV13)		46				42	91.3043	0	4			40	86.9565	5	1
21	non-vaccine serotype	2	nm	nm	nm	2		0	0		nm	2		0	0
29	non-vaccine serotype	1	nm	nm	nm	1		0	0		nm	1		0	0
31	non-vaccine serotype	4	nm	nm	nm	4		0	0		nm	4		0	0
34	non-vaccine serotype	1	nm	nm	nm	1		0	0		nm	1		0	0
37	non-vaccine serotype	1	nm	nm	nm	1		0	0		nm	1		0	0
38	non-vaccine serotype	1	nm	nm	nm	1		0	0		10A	0		0	1
39	non-vaccine serotype	1	nm	nm	nm	1		0	0		nm	1		0	0
11B	non-vaccine serotype	2	nm	nm	nm	2		0	0		nm/10A	1		0	1
12A	non-vaccine serotype	2	nm	nm	nm	2		0	0		nm	2		0	0
12B	non-vaccine serotype	1	nm	nm	nm	1		0	0		12F	0		1	0
15A	non-vaccine serotype	4	nm	nm	14	1		0	3		14/15B/10A	0		3	1
15C	non-vaccine serotype	2	nm	nm	14	1		0	1		14/15B	0		2	0
16F	non-vaccine serotype	4	nm	nm	nm	4		0	0		nm	4		0	0
18A	non-vaccine serotype	1	nm	nm	nm	1		0	0		nm	1		0	0
23A	non-vaccine serotype	6	nm	nm	nm	6		0	0		nm/10A	5		0	1
23B	non-vaccine serotype	5	nm	nm	23F	3		2	0		23F	3		2	0
24F	non-vaccine serotype	4	nm	nm	nm	4		0	0		nm	4		0	0
28A	non-vaccine serotype	1	nm	nm	nm	1		0	0		nm	1		0	0
33A	non-vaccine serotype	2	nm	nm	nm	2		0	0		nm/33F	1		1	0
35B	non-vaccine serotype	3	nm	nm	nm	3		0	0		nm/10A	1		0	2
35C	non-vaccine serotype	2	nm	nm	nm	2		0	0		nm	2		0	0
35F	non-vaccine serotype	4	nm	nm	nm	4		0	0		10A	0		0	4
6C	non-vaccine serotype	2	nm	nm	nm	2		0	0		nm	2		0	0
7C	non-vaccine serotype	2	nm	nm	nm	2		0	0		nm	2		0	0
9A	non-vaccine serotype	2	nm	nm	9V	0		2	0		9V	0		2	0
SUM non-vaccine serotype		60				52	86.6667	4	4			39	65	11	10
TOTAL		168				150	89.2857	5	13			131	77.9762	21	16
colour coding
PCV13 serotypes	additional PSV23 (not PCV13) serotypes	non-vaccine serotypes
serogroup concordant	discordant
nm: no-match
Analysis of Streptococcus pneumoniae using Fourier-Transformed Infra-Red Spectroscopy allows prediction of capsular serotype, EJCMID
: Irene Burckhardt*1, Kerstin Sebastian1, Norman Mauder2, Markus Kostrzewa2 , Florian Burckhardt3 and Stefan Zimmermann1
1Department for Infectious Diseases, Microbiology and Hygiene,
University Hospital of Heidelberg, Germany
2Bruker Daltonics, Bremen, Germany
3Epidemiologist, Epiet Alumni Network, Heidelberg, Germany
irene.burckhardt@med.uni-heidelberg.de
